# Supplementary material for: Collagen type VI regulates TGF-β bioavailability in skeletal muscle in mice
Source: J Clin Invest. 2025 May 1;135(9):e173354. doi: 10.1172/JCI173354 (PMC12043086; doi:10.1172/JCI173354)
Supplement: Supplemental data set 2 [file jci-135-173354-s270.xlsx]

## Sheet: Collagen VI Co-IP
Protein.Group	Genes	WT_1	WT_2	WT_3	WT_4	WT_5	Col6KO_1	Col6KO_2	Col6KO_3	Col6KO_4	Col6KO_5	WT_vs_Col6KO_p.val	LOG2 Fold change (WT vs KO)	-LOG10_P VALUE
A0A087WS16	Col6a3	27.2277	27.5029	26.4156	27.5617	27.3747	20.9488	21.0322	21.8224	21.9324	20.7493	1.98181e-09	5.91951	8.70294
Q04857	Col6a1	24.7263	24.9757	24.0542	24.9467	24.9295	21.8121	22.1545	22.7687	22.3413	21.2019	9.46311e-06	2.67078	5.02397
Q02788	Col6a2	24.4992	24.7768	23.8603	24.9677	24.6547	20.528	nd	21.6568	18.1331	16.5683	8.73688e-05	5.33023	4.05864
P55002	Mfap2	20.6357	20.9048	20.5546	20.3156	20.7058	18.1186	19.1413	18.6206	19.8941	18.2583	0.000429317	1.81671	3.36722
P82198	Tgfbi	21.2517	21.5149	20.5242	21.6216	21.4147	19.057	19.4547	19.6675	20.3612	18.2738	0.000624213	1.90259	3.20467
Q3V1D3	Ampd1	23.7341	23.9892	24.209	23.8741	24.1279	22.135	22.9368	23.2862	22.5972	22.8192	0.00170407	1.23199	2.76851
E9PWQ3	Col6a3	21.3164	22.1565	20.9675	22.2627	21.6176	17.9449	20.3478	20.1953	20.4129	19.7841	0.00233213	1.92712	2.63225
Q9EP89	Lactb	22.5601	23.8092	21.775	22.8522	23.3475	18.6635	20.7962	20.9272	21.9359	17.8542	0.00236027	2.8334	2.62704
Q8C6K9	Col6a6	21.8587	22.0901	20.7584	21.9127	21.724	18.7831	nd	nd	nd	nd	0.00293183	2.88572	2.53286
Q61554	Fbn1	24.2797	24.4794	24.1489	23.8825	24.467	22.2309	23.3084	22.9247	23.9176	22.0743	0.0044832	1.36036	2.34841
Q8VH51-2	Rbm39	20.0136	19.6219	18.6222	20.6161	19.0189	17.2792	18.8174	18.2069	18.2954	16.8652	0.00466631	1.68568	2.33103
P50608	Fmod	20.5862	22.1087	19.5956	21.2515	21.6996	18.5036	20.1232	19.024	19.9826	18.5958	0.00508008	1.80244	2.29413
Q9QZJ6	Mfap5	20.2099	20.8186	20.7535	20.1934	20.5965	18.7897	19.4484	19.6028	20.0142	17.9858	0.00587079	1.34621	2.2313
A0A571BG59	Tnxb	21.1853	21.9178	20.4755	22.0915	22.2056	18.2286	20.1208	19.4101	21.8039	18.591	0.0105226	1.94428	1.97788
Q62000	Ogn	18.875	19.8954	18.2768	19.5155	19.8419	17.2653	18.2451	17.6553	18.9319	17.8696	0.0110781	1.28747	1.95553
P16015	Ca3	20.8195	22.2138	21.2303	21.6461	21.1946	20.2401	20.2531	20.7167	20.8172	19.1719	0.0121868	1.18106	1.91411
O70250	Pgam2	22.0139	22.0852	21.2933	21.3192	21.035	20.5102	20.4831	20.9068	21.0153	19.0409	0.0181332	1.15804	1.74153
Q91X72	Hpx	19.1731	21.0785	21.6132	20.6999	20.3938	20.0694	20.1233	18.8815	18.3418	18.5823	0.0209034	1.39202	1.67978
P28654	Dcn	24.243	24.3172	23.7707	24.1961	24.3138	22.736	23.2399	23.8538	23.8728	22.3661	0.0220816	0.954438	1.65597
Q9R0G6	Comp	19.124	21.7316	19.0055	21.0557	21.6317	19.1246	19.433	19.1638	19.0166	18.1649	0.0226438	1.5291	1.64505
Q64518-1	Atp2a3	19.9465	19.3282	17.9587	19.3494	19.0956	19.7704	16.562	14.6457	15.5928	18.2443	0.0245148	2.17266	1.61057
E9Q1A0	Pde4dip	19.8649	20.1375	18.913	20.0156	19.0516	18.0751	18.939	19.1697	18.8903	17.1077	0.025452	1.16015	1.59428
O35071	Kif1c	20.9661	20.7409	21.1934	20.7187	20.064	19.8558	20.1299	20.4181	19.9095	18.8164	0.0306124	0.910689	1.5141
P05064	Aldoa	23.889	24.0418	23.6855	23.7989	23.3689	23.1414	22.8532	22.7788	23.6716	21.638	0.0311441	0.940192	1.50662
P51885	Lum	20.3162	20.5745	19.0294	20.1685	20.4303	17.8293	18.8136	18.2594	20.6291	18.8306	0.0357878	1.23138	1.44627
P56375	Acyp2	19.471	19.9131	20.4874	19.2644	19.2563	19.1993	19.4176	19.1032	17.5658	17.7185	0.0358566	1.07756	1.44543
P52480-2	Pkm	22.8986	22.9139	22.6727	22.8481	22.4014	22.0704	22.3895	22.0954	22.32	21.0933	0.0401363	0.753225	1.39646
Q3UMU9-2	Hdgfl2	nd	19.7167	19.0861	21.2378	20.7483	nd	18.5608	18.5418	nd	nd	0.0413561	1.64593	1.38346
P07310	Ckm	26.3616	26.5845	25.7695	25.5943	25.3875	25.4989	25.3866	25.2452	25.1355	23.702	0.0421661	0.945825	1.37504
P47758	Srprb	17.09	17.3142	17.8812	18.549	17.3596	16.1343	17.5808	17.1573	16.6187	16.0107	0.0426657	0.938453	1.36992
Q9D883	U2af1	18.5643	18.5374	18.0857	19.6614	17.7836	17.1069	18.0295	18.0904	17.9189	16.6446	0.0463577	0.968433	1.33388
P06801	Me1	17.5572	18.2233	17.9909	17.7727	18.6411	17.5419	18.3082	17.0641	15.728	16.2319	0.0473741	1.06224	1.32446
Q99JB8	Pacsin3	17.9074	17.5809	17.7302	18.5303	18.6758	15.5951	17.5523	18.0829	17.3629	16.6644	0.0486787	1.03339	1.31266
Q80X73	Pelo	16.89	15.614	15.1284	20.0563	17.1169	15.1732	17.0432	13.3283	14.211	15.1009	0.0492809	1.98976	1.30732

## Sheet: ColVI-IP Col6a2 
Manual inspection of Col6a2 in the collagen VI co-IP samples
Protein.Group	Protein.Ids	Genes	Proteotypic	Stripped.Sequence	Modified.Sequence	Precursor.Id	Precursor.Charge	DigestBlank	WT-IP-1	WT-IP-2	WT-IP-3	WT-IP-4	WT-IP-5	Col6(ko)-IP-1	Col6(ko)-IP-2	Col6(ko)-IP-3	Col6(ko)-IP-4	Col6(ko)-IP-5
Q02788	Q02788	Col6a2	1	ALCDRDVTVTAIGIGDMFHETHESENLYSIACDK	ALC(UniMod:4)DRDVTVTAIGIGDM(UniMod:35)FHETHESENLYSIAC(UniMod:4)DK	ALC(UniMod:4)DRDVTVTAIGIGDM(UniMod:35)FHETHESENLYSIAC(UniMod:4)DK4	4		1111210	625596		960728	705350
Q02788	Q02788	Col6a2	1	ALCDRDVTVTAIGIGDMFHETHESENLYSIACDK	ALC(UniMod:4)DRDVTVTAIGIGDMFHETHESENLYSIAC(UniMod:4)DK	ALC(UniMod:4)DRDVTVTAIGIGDMFHETHESENLYSIAC(UniMod:4)DK4	4		2699110	3710960	1976330	4114490	5470450
Q02788	Q02788	Col6a2	1	ATYLNSFSHVGTGIVHAINNVVR	ATYLN(UniMod:7)SFSHVGTGIVHAINNVVR	ATYLN(UniMod:7)SFSHVGTGIVHAINNVVR3	3		907670
Q02788	Q02788	Col6a2	1	ATYLNSFSHVGTGIVHAINNVVR	ATYLN(UniMod:7)SFSHVGTGIVHAINNVVR	ATYLN(UniMod:7)SFSHVGTGIVHAINNVVR4	4					1028550	770011
Q02788	Q02788	Col6a2	1	ATYLNSFSHVGTGIVHAINNVVR	ATYLNSFSHVGTGIVHAINNVVR	ATYLNSFSHVGTGIVHAINNVVR3	3			1050340	415479	693950	564506
Q02788	Q02788	Col6a2	1	ATYLNSFSHVGTGIVHAINNVVR	ATYLNSFSHVGTGIVHAINNVVR	ATYLNSFSHVGTGIVHAINNVVR4	4		1398470	1291850	746207
Q02788	Q02788	Col6a2	1	DDDLNLR	DDDLNLR	DDDLNLR1	1		711636	861707	409466	962756	557266
Q02788	Q02788	Col6a2	1	DDDLNLR	DDDLNLR	DDDLNLR2	2		3741770	5501930	2552840	7883110	4580110
Q02788	Q02788	Col6a2	1	DDDPLNAR	DDDPLNAR	DDDPLNAR2	2		2205940	3167740	1754080	4714670	2906320
Q02788	Q02788	Col6a2	1	DFDSLAQPSFFDR	DFDSLAQPSFFDR	DFDSLAQPSFFDR2	2		14819800	18474000	9651140	21763200	21736500
Q02788	Q02788	Col6a2	1	DFDSLAQPSFFDRFIR	DFDSLAQPSFFDRFIR	DFDSLAQPSFFDRFIR3	3		475995	413387	152053	279451	1274770
Q02788	Q02788	Col6a2	1	DIANSPHELYR	DIANSPHELYR	DIANSPHELYR2	2		7824570	9520690	5461550	11016400	8427090
Q02788	Q02788	Col6a2	1	DIANSPHELYR	DIANSPHELYR	DIANSPHELYR3	3		6033540	7538870	4036160	10041800	6315860
Q02788	Q02788	Col6a2	1	DVTVTAIGIGDMFHETHESENLYSIACDK	DVTVTAIGIGDMFHETHESEN(UniMod:7)LYSIAC(UniMod:4)DK	DVTVTAIGIGDMFHETHESEN(UniMod:7)LYSIAC(UniMod:4)DK4	4		183051	224243	175242	305513
Q02788	Q02788	Col6a2	1	DVTVTAIGIGDMFHETHESENLYSIACDK	DVTVTAIGIGDMFHETHESENLYSIAC(UniMod:4)DK	DVTVTAIGIGDMFHETHESENLYSIAC(UniMod:4)DK4	4				208472	407644	327264
Q02788	Q02788	Col6a2	1	ETCGCCDCEK	ETC(UniMod:4)GC(UniMod:4)C(UniMod:4)DC(UniMod:4)EK	ETC(UniMod:4)GC(UniMod:4)C(UniMod:4)DC(UniMod:4)EK2	2					45183.1	44387.8
Q02788	Q02788	Col6a2	1	FAYNQLIK	FAYNQLIK	FAYNQLIK1	1		318692	545168	162173	433701	523496
Q02788	Q02788	Col6a2	1	FAYNQLIK	FAYNQLIK	FAYNQLIK2	2		6631240	6493660	3340070	5297380	6322080
Q02788	Q02788	Col6a2	1	FVEDVSR	FVEDVSR	FVEDVSR2	2		12275300	14582800	7677200	15717000	13799400
Q02788	Q02788	Col6a2	1	FVEDVSRR	FVEDVSRR	FVEDVSRR2	2		1487120	1855640	947027	1691350	1571480
Q02788	Q02788	Col6a2	1	FVEDVSRR	FVEDVSRR	FVEDVSRR3	3		6793250	7717490	3995880	6765170	7468480
Q02788	Q02788	Col6a2	1	GLAGEVGSK	GLAGEVGSK	GLAGEVGSK2	2		245071	352361	255018	791278	500640
Q02788	Q02788	Col6a2	1	GPQGALGEPGK	GPQGALGEPGK	GPQGALGEPGK2	2		268262	379806	234432	441851	370720
Q02788	Q02788	Col6a2	1	GVVNFAVVITDGHVTGSPCGGIK	GVVN(UniMod:7)FAVVITDGHVTGSPC(UniMod:4)GGIK	GVVN(UniMod:7)FAVVITDGHVTGSPC(UniMod:4)GGIK4	4		266611		109193	130967	159000
Q02788	Q02788	Col6a2	1	GVVNFAVVITDGHVTGSPCGGIK	GVVNFAVVITDGHVTGSPC(UniMod:4)GGIK	GVVNFAVVITDGHVTGSPC(UniMod:4)GGIK2	2		901340	808230	466872	668489	565425			233991
Q02788	Q02788	Col6a2	1	GVVNFAVVITDGHVTGSPCGGIK	GVVNFAVVITDGHVTGSPC(UniMod:4)GGIK	GVVNFAVVITDGHVTGSPC(UniMod:4)GGIK3	3		2649770	2151570	1398840	3329460	2283190			163440
Q02788	Q02788	Col6a2	1	GVVNFAVVITDGHVTGSPCGGIK	GVVNFAVVITDGHVTGSPC(UniMod:4)GGIK	GVVNFAVVITDGHVTGSPC(UniMod:4)GGIK4	4			198062
Q02788	Q02788	Col6a2	1	HAELSFVFLTDGVTGNDSLEESVHSMRK	HAELSFVFLTDGVTGNDSLEESVHSMRK	HAELSFVFLTDGVTGNDSLEESVHSMRK4	4			77943.1		40814.6
Q02788	Q02788	Col6a2	1	HDPRDDDLNLR	HDPRDDDLNLR	HDPRDDDLNLR3	3		12110600	14955700	9135960	21651500	9135330
Q02788	Q02788	Col6a2	1	HEAYGECYK	HEAYGEC(UniMod:4)YK	HEAYGEC(UniMod:4)YK2	2		1803510	2561680	1302630	3571020	3254320
Q02788	Q02788	Col6a2	1	HEAYGECYK	HEAYGEC(UniMod:4)YK	HEAYGEC(UniMod:4)YK3	3		367050	544844	268594	863701	660119
Q02788	Q02788	Col6a2	1	ISLGDRAAIFR	ISLGDRAAIFR	ISLGDRAAIFR3	3		275083	205286	70962.1	206784	756119
Q02788	Q02788	Col6a2	1	LDDERVNSLSSFK	LDDERVNSLSSFK	LDDERVNSLSSFK2	2		527861	749520	385225	787160	449947
Q02788	Q02788	Col6a2	1	LDDERVNSLSSFK	LDDERVNSLSSFK	LDDERVNSLSSFK3	3		1588600	2097620	1404690	3606650	1753810
Q02788	Q02788	Col6a2	1	LFAVAPNR	LFAVAPNR	LFAVAPNR2	2		28520100	33232400	17819500	40824900	32844700
Q02788	Q02788	Col6a2	1	LFAVAPNRNLNEQGLR	LFAVAPNRNLNEQGLR	LFAVAPNRNLNEQGLR3	3		1256270	1535040	714053	913734	3981560
Q02788	Q02788	Col6a2	1	LGEQNFHK	LGEQNFHK	LGEQNFHK2	2		4292390	5041050	2651380	4452150	4222060
Q02788	Q02788	Col6a2	1	LGEQNFHK	LGEQNFHK	LGEQNFHK3	3		3211390	3889320	2064210	3375160	3498890				3743.67
Q02788	Q02788	Col6a2	1	NFVINVVNR	N(UniMod:7)FVINVVNR	N(UniMod:7)FVINVVNR2	2		831842	955464	218963	858087	728029
Q02788	Q02788	Col6a2	1	NFVINVVNR	NFVINVVNR	NFVINVVNR2	2		15988000	22324600	9748470	23563000	19313800				89812.5
Q02788	Q02788	Col6a2	1	NFVINVVNRLGAIAK	NFVINVVNRLGAIAK	NFVINVVNRLGAIAK3	3		312258	241449	67086.3	65574.7	342358
Q02788	Q02788	Col6a2	1	NLEWIAGGTWTPSALK	NLEWIAGGTWTPSALK	NLEWIAGGTWTPSALK2	2		2779760	8315230	4663560	10728800	11886500
Q02788	Q02788	Col6a2	1	NLEWIAGGTWTPSALK	NLEWIAGGTWTPSALK	NLEWIAGGTWTPSALK3	3		365264	1160000	566648	1268540	1508210
Q02788	Q02788	Col6a2	1	NLNEQGLR	NLNEQGLR	NLNEQGLR2	2		18118100	22436300	13465800	27421700	17459500
Q02788	Q02788	Col6a2	1	NLNEQGLRDIANSPHELYR	NLNEQGLRDIANSPHELYR	NLNEQGLRDIANSPHELYR3	3		4552150	4917370	2371680	4002390	5723860
Q02788	Q02788	Col6a2	1	NLNEQGLRDIANSPHELYR	NLNEQGLRDIANSPHELYR	NLNEQGLRDIANSPHELYR4	4		2279870	3182330	1270210	2391410	3791300
Q02788	Q02788	Col6a2	1	NNYATMRPDSTEIDQDTINR	N(UniMod:7)NYATM(UniMod:35)RPDSTEIDQDTINR	N(UniMod:7)NYATM(UniMod:35)RPDSTEIDQDTINR3	3		634406	517865	198573	700318	518179
Q02788	Q02788	Col6a2	1	NNYATMRPDSTEIDQDTINR	N(UniMod:7)NYATMRPDSTEIDQDTINR	N(UniMod:7)NYATMRPDSTEIDQDTINR3	3		368354	596435	351818	972670	996738
Q02788	Q02788	Col6a2	1	NNYATMRPDSTEIDQDTINR	NNYATM(UniMod:35)RPDSTEIDQDTINR	NNYATM(UniMod:35)RPDSTEIDQDTINR2	2		936077	574319	289365	440424	285201
Q02788	Q02788	Col6a2	1	NNYATMRPDSTEIDQDTINR	NNYATM(UniMod:35)RPDSTEIDQDTINR	NNYATM(UniMod:35)RPDSTEIDQDTINR3	3		2306910	1444470	535964	2060680	1409540
Q02788	Q02788	Col6a2	1	NNYATMRPDSTEIDQDTINR	NNYATMRPDSTEIDQDTINR	NNYATMRPDSTEIDQDTINR2	2		1895030	3747480	1791230	4175040	3109490
Q02788	Q02788	Col6a2	1	NNYATMRPDSTEIDQDTINR	NNYATMRPDSTEIDQDTINR	NNYATMRPDSTEIDQDTINR3	3		1848820	3230850	1586800	3754160	3060570
Q02788	Q02788	Col6a2	1	NNYATMRPDSTEIDQDTINRIIK	NNYATMRPDSTEIDQDTINRIIK	NNYATMRPDSTEIDQDTINRIIK4	4		86529.3	90651.6		103563	288643
Q02788	Q02788	Col6a2	1	QNVVPTVVAVGGDVDMDVLTK	Q(UniMod:7)NVVPTVVAVGGDVDMDVLTK	Q(UniMod:7)NVVPTVVAVGGDVDMDVLTK3	3			1996580
Q02788	Q02788	Col6a2	1	QNVVPTVVAVGGDVDMDVLTK	QNVVPTVVAVGGDVDM(UniMod:35)DVLTK	QNVVPTVVAVGGDVDM(UniMod:35)DVLTK2	2		1285260	731631	433471	765654	729186				290457
Q02788	Q02788	Col6a2	1	QNVVPTVVAVGGDVDMDVLTK	QNVVPTVVAVGGDVDM(UniMod:35)DVLTK	QNVVPTVVAVGGDVDM(UniMod:35)DVLTK3	3		3845140	2314890	1102840	2815250	2441280
Q02788	Q02788	Col6a2	1	QNVVPTVVAVGGDVDMDVLTK	QNVVPTVVAVGGDVDMDVLTK	QNVVPTVVAVGGDVDMDVLTK2	2		2309720	3007920	1747420	3191440	4007850
Q02788	Q02788	Col6a2	1	QNVVPTVVAVGGDVDMDVLTK	QNVVPTVVAVGGDVDMDVLTK	QNVVPTVVAVGGDVDMDVLTK3	3		2713980	3609170	1947080	4017620	5278460
Q02788	Q02788	Col6a2	1	RDDDPLNAR	RDDDPLNAR	RDDDPLNAR3	3		25589100	31175400	16444400	32908000	27402800				541720
Q02788	Q02788	Col6a2	1	RFVEDVSR	RFVEDVSR	RFVEDVSR2	2		2240580	2748580	1467470	3093330	2398620
Q02788	Q02788	Col6a2	1	TRVFAVVITDGR	TRVFAVVITDGR	TRVFAVVITDGR2	2		592651	696231	399655	738493	405255
Q02788	Q02788	Col6a2	1	TRVFAVVITDGR	TRVFAVVITDGR	TRVFAVVITDGR3	3		1148830	1646290	855287	2057080	1009160
Q02788	Q02788	Col6a2	1	VFAVVITDGR	VFAVVITDGR	VFAVVITDGR2	2		5614360	8163730	4578540	12820000	4590370
Q02788	Q02788	Col6a2	1	VGVVQYSHEGTFEAIR	VGVVQYSHEGTFEAIR	VGVVQYSHEGTFEAIR2	2		1129410	1532990	877863	1994640	1143090
Q02788	Q02788	Col6a2	1	VGVVQYSHEGTFEAIR	VGVVQYSHEGTFEAIR	VGVVQYSHEGTFEAIR3	3		3921780	4651250	2364030	6569330	3492030
Q02788	Q02788	Col6a2	1	VGVVQYSHEGTFEAIRLDDER	VGVVQ(UniMod:7)YSHEGTFEAIRLDDER	VGVVQ(UniMod:7)YSHEGTFEAIRLDDER4	4		1296350			2362290
Q02788	Q02788	Col6a2	1	VGVVQYSHEGTFEAIRLDDER	VGVVQYSHEGTFEAIRLDDER	VGVVQYSHEGTFEAIRLDDER3	3		886246	1220530	669712	1712840	930823
Q02788	Q02788	Col6a2	1	VGVVQYSHEGTFEAIRLDDER	VGVVQYSHEGTFEAIRLDDER	VGVVQYSHEGTFEAIRLDDER4	4			1635150	696342		1102700
Q02788	Q02788	Col6a2	1	VNSLSSFK	VNSLSSFK	VNSLSSFK1	1		224400	395321	222290	501922	241591
Q02788	Q02788	Col6a2	1	VNSLSSFK	VNSLSSFK	VNSLSSFK2	2		2768330	3468450	2037780	4818650	2891770	188773
Q02788	Q02788	Col6a2	1	VSCLEIPGPHGPK	VSC(UniMod:4)LEIPGPHGPK	VSC(UniMod:4)LEIPGPHGPK3	3		2039370	1999020	1428260	3413140	2363520
Q02788	Q02788	Col6a2	1	YGGLHFSDQVEVFSPPGSDR	YGGLHFSDQ(UniMod:7)VEVFSPPGSDR	YGGLHFSDQ(UniMod:7)VEVFSPPGSDR2	2									81057	26423.9
Q02788	Q02788	Col6a2	1	YGGLHFSDQVEVFSPPGSDR	YGGLHFSDQVEVFSPPGSDR	YGGLHFSDQVEVFSPPGSDR2	2		2691420	3352510	1823030	2902820	3249140					10839
Q02788	Q02788	Col6a2	1	YGGLHFSDQVEVFSPPGSDR	YGGLHFSDQVEVFSPPGSDR	YGGLHFSDQVEVFSPPGSDR3	3		4639130	5265500	2680580	5619100	6072430

## Sheet: TGFβ Co-IP
Protein.Group	Genes	KO_S5	KO_S6	KO_S7	KO_S8	WT_S1	WT_S2	WT_S3	WT_S4	WT_vs_KO_p.adj	LOG2 Fold change (WT vs KO)	-LOG10 adj_P VALUE
Q8C6K9	Col6a6	nd	nd	nd	nd	21.8373	20.2362	21.4585	21.4413	NA	NA	NA	Extracellular or cell membrane proteins
Q04857	Col6a1	nd	nd	nd	nd	25.312	23.7499	25.4215	24.5937	NA	NA	NA
Q02788	Col6a2	24.4895	24.3935	nd	nd	19.7788	17.432	19.5023	18.3193	NA	NA	NA
A0A087WS16	Col6a3	nd	18.887	16.7015	20.4256	25.2489	23.7125	25.3923	24.6068	0.0251518	6.06879	1.59943
Q3V1D3	Ampd1	26.2629	26.1189	25.84	26.1777	28.4329	27.4989	27.8991	27.2228	0.031592	1.66357	1.50042
O70514	Fgfbp1	22.3176	21.7617	21.6502	21.9915	23.6083	23.711	23.8513	23.1076	0.0251518	1.63932	1.59943
Q61743	Kcnj11	23.2146	22.521	22.7958	23.2923	24.5952	24.0594	25.0869	24.581	0.031592	1.62471	1.50042
P28653	Bgn	27.0677	27.1967	27.3746	27.0246	26.3147	25.5359	26.2321	26.1701	0.0381945	-1.1027	1.418
Q8C4U3	Sfrp1	23.5717	23.6627	23.8046	23.49	22.775	22.3369	22.226	22.7782	0.0343479	-1.1032	1.4641
P28798	Grn	24.1225	24.4626	24.5365	23.8541	22.8401	23.3107	23.2225	22.7831	0.0346523	-1.20483	1.46027
Q3UQ28	Pxdn	24.45	23.9539	24.4419	24.5527	23.3896	23.0272	22.8002	23.2357	0.031646	-1.23642	1.49968
Q62009-2	Postn	20.466	21.1442	20.9605	21.3801	19.9508	19.2704	19.9664	19.6514	0.0381945	-1.27799	1.418
Q91VH2	Snx9	21.2908	21.8663	21.5198	21.4142	19.4399	20.6004	20.2114	19.7932	0.0343479	-1.51155	1.4641
Q99P91	Gpnmb	20.7036	22.1216	21.115	20.8986	19.6669	19.3005	18.5397	19.6165	0.0346372	-1.92882	1.46046
P42669	Pura	18.9661	18.4923	17.9995	nd	21.0961	20.012	21.2259	20.749	0.031592	2.28476	1.50042	Intracellular or intranuclear proteins
A0A5F8MQC8	Tecr	22.5382	21.7169	22.1351	22.7819	23.3868	24.1899	25.1077	24.6146	0.0346372	2.03171	1.46046
O35295	Purb	19.7263	19.3441	19.9213	19.959	22.2053	20.8902	22.1071	21.437	0.031592	1.92225	1.50042
Q9CQF0	Mrpl11	20.865	20.5541	20.6209	nd	22.9848	21.5825	23.0692	22.481	0.0432158	1.8494	1.36436
Q91V79	Fitm1	24.5798	23.8143	23.7657	24.797	25.6	25.5734	26.7395	26.3319	0.0359226	1.82202	1.44463
Q8BX10-2	Pgam5	19.5795	19.3473	19.349	19.8186	21.9093	20.2048	21.7185	21.0339	0.0443584	1.69302	1.35302
F8WIS9	Camk2a	23.2537	22.7177	23.2318	23.4775	24.2961	24.5256	25.3555	24.9886	0.031592	1.6213	1.50042
P23881	Tcea3	20.6848	20.3804	20.1019	20.6662	22.4193	22.0238	22.0346	21.7468	0.0251518	1.59778	1.59943
Q8BW56-2	Gtdc1	18.3488	18.7968	18.5449	18.5658	20.2426	19.8141	20.683	19.9073	0.0251518	1.59767	1.59943
Q9Z0N1	Eif2s3x	23.5123	23.3914	23.7964	23.7003	24.4322	25.4519	25.1941	24.7362	0.034595	1.35352	1.46099
Q9JKB3-2	Ybx3	22.9715	23.2152	22.8833	22.6654	24.5482	23.8459	24.3553	24.0919	0.031592	1.2765	1.50042
P32067	Ssb	19.4761	19.1768	19.1328	19.2629	20.8246	20.2086	20.5771	20.4749	0.031592	1.25917	1.50042
O70622-2	Rtn2	26.6415	25.9993	26.2475	26.7958	27.7616	27.677	27.6747	27.6018	0.031592	1.25775	1.50042
Q923T9-2	Camk2g	21.2328	21.1526	21.5928	21.5024	22.1567	22.4075	23.0629	22.4286	0.0403667	1.14377	1.39398
Q6ZWX6	Eif2s1	23.4628	23.2751	23.4403	23.5567	24.2385	24.9443	24.1955	24.8267	0.0381945	1.11756	1.418
A0A1L1SUI3	Slc37a4	20.83	20.7959	20.4971	20.8024	22.2083	21.6798	21.7985	21.6161	0.0343479	1.09431	1.4641
Q99KK9	Hars2	20.3946	20.1037	20.1433	19.9936	21.4483	21.1753	21.4061	20.9738	0.031646	1.09206	1.49968
Q9Z0N2	Eif2s3y	23.8199	23.8897	24.1404	24.0478	24.6268	25.0987	24.8264	25.0579	0.0381945	0.928016	1.418
P62830	Rpl23	26.502	26.7319	26.489	26.5868	25.844	25.5171	25.714	25.8114	0.0381945	-0.855812	1.418
Q8BU88	Mrpl22	25.0839	24.9472	25.4346	25.1406	24.1966	24.1555	23.9594	24.2014	0.0332684	-1.02335	1.47797
Q9D0G0	Mrps30	26.0104	26.1634	26.5866	26.321	25.3044	25.3541	24.9077	25.4115	0.0381945	-1.02592	1.418
Q8CD10	Micu2	21.8426	22.512	22.3389	21.8396	20.9363	21.1887	20.9614	21.011	0.0359226	-1.10891	1.44463
Q9D783	Klhl40	nd	19.6475	19.6832	19.3882	17.8389	18.0543	18.69	18.1827	0.0359226	-1.38149	1.44463
Q9ERU3	Znf22	23.3335	22.6935	23.408	23.1247	20.9499	21.7283	22.052	22.0531	0.0381945	-1.44409	1.418
Q9D773	Mrpl2	20.9765	21.2725	21.7861	21.7984	19.5302	19.062	19.4853	19.6948	0.0223268	-2.01531	1.65117

## Sheet: TGFβ-IP Col6a2
Manual inspection of Col6a2 in the TGFβ co-IP samples
								WT				KO
Protein.Group	Protein.Ids	Genes	Proteotypic	Precursor.Charge	Stripped.Sequence	Modified.Sequence	Precursor.Id	S1	S2	S3	S4	S5	S6	S7	S8	DigestBlank	All Mapped Proteins	All Mapped Genes
Q02788	Q02788	Col6a2	1	4	ALCDRDVTVTAIGIGDMFHETHESENLYSIACDK	ALC(UniMod:4)DRDVTVTAIGIGDMFHETHESENLYSIAC(UniMod:4)DK	ALC(UniMod:4)DRDVTVTAIGIGDMFHETHESENLYSIAC(UniMod:4)DK4	1688560	945446	2107660	1199120						sp|Q02788|CO6A2_MOUSE,tr|D3Z7D5|D3Z7D5_MOUSE	Col6a2
Q02788	Q02788	Col6a2	1	2	AREEGIR	AREEGIR	AREEGIR2	205718		264457							sp|Q02788|CO6A2_MOUSE,tr|D3Z7D5|D3Z7D5_MOUSE	Col6a2
Q02788	Q02788	Col6a2	1	3	ATYLNSFSHVGTGIVHAINNVVR	ATYLN(UniMod:7)SFSHVGTGIVHAINNVVR	ATYLN(UniMod:7)SFSHVGTGIVHAINNVVR3	3974300									sp|Q02788|CO6A2_MOUSE	Col6a2
Q02788	Q02788	Col6a2	1	3	ATYLNSFSHVGTGIVHAINNVVR	ATYLNSFSHVGTGIVHAINNVVR	ATYLNSFSHVGTGIVHAINNVVR3		204268	278879	316934						sp|Q02788|CO6A2_MOUSE	Col6a2
Q02788	Q02788	Col6a2	1	4	ATYLNSFSHVGTGIVHAINNVVR	ATYLNSFSHVGTGIVHAINNVVR	ATYLNSFSHVGTGIVHAINNVVR4	2801770	348673	1077810	1822390						sp|Q02788|CO6A2_MOUSE	Col6a2
Q02788	Q02788	Col6a2	1	2	DFDSLAQPSFFDR	DFDSLAQPSFFDR	DFDSLAQPSFFDR2	27538800	10249000	32646400	16256200						sp|Q02788|CO6A2_MOUSE	Col6a2
Q02788	Q02788	Col6a2	1	2	DIANSPHELYR	DIANSPHELYR	DIANSPHELYR2	9796200	1468420	12748700	5731930						sp|Q02788|CO6A2_MOUSE,tr|D3Z7D5|D3Z7D5_MOUSE	Col6a2
Q02788	Q02788	Col6a2	1	3	DIANSPHELYR	DIANSPHELYR	DIANSPHELYR3	19833700	8287420	19560300	13049600						sp|Q02788|CO6A2_MOUSE,tr|D3Z7D5|D3Z7D5_MOUSE	Col6a2
Q02788	Q02788	Col6a2	1	2	ETCGCCDCEK	ETC(UniMod:4)GC(UniMod:4)C(UniMod:4)DC(UniMod:4)EK	ETC(UniMod:4)GC(UniMod:4)C(UniMod:4)DC(UniMod:4)EK2	771561	179188	1099710	580662						sp|Q02788|CO6A2_MOUSE,tr|D3Z7D5|D3Z7D5_MOUSE	Col6a2
Q02788	Q02788	Col6a2	1	2	FAYNQLIK	FAYNQLIK	FAYNQLIK2	23044000	11796700	31991400	15595500						sp|Q02788|CO6A2_MOUSE,tr|D3Z7D5|D3Z7D5_MOUSE	Col6a2
Q02788	Q02788	Col6a2	1	2	GPQGALGEPGK	GPQGALGEPGK	GPQGALGEPGK2	1051120	725001	1051220	859186	753588	556120				sp|Q02788|CO6A2_MOUSE,tr|D3Z7D5|D3Z7D5_MOUSE	Col6a2
Q02788	Q02788	Col6a2	1	3	GVVNFAVVITDGHVTGSPCGGIK	GVVN(UniMod:7)FAVVITDGHVTGSPC(UniMod:4)GGIK	GVVN(UniMod:7)FAVVITDGHVTGSPC(UniMod:4)GGIK3	1300450		1780660							sp|Q02788|CO6A2_MOUSE,tr|D3Z7D5|D3Z7D5_MOUSE	Col6a2
Q02788	Q02788	Col6a2	1	3	GVVNFAVVITDGHVTGSPCGGIK	GVVNFAVVITDGHVTGSPC(UniMod:4)GGIK	GVVNFAVVITDGHVTGSPC(UniMod:4)GGIK3		1560840		2173170						sp|Q02788|CO6A2_MOUSE,tr|D3Z7D5|D3Z7D5_MOUSE	Col6a2
Q02788	Q02788	Col6a2	1	3	HDPRDDDLNLR	HDPRDDDLNLR	HDPRDDDLNLR3	27476200	9443590	33112800	19252600						sp|Q02788|CO6A2_MOUSE,tr|D3Z7D5|D3Z7D5_MOUSE	Col6a2
Q02788	Q02788	Col6a2	1	2	HEAYGECYK	HEAYGEC(UniMod:4)YK	HEAYGEC(UniMod:4)YK2	14588800	6443960	18479100	9841320						sp|Q02788|CO6A2_MOUSE,tr|D3Z7D5|D3Z7D5_MOUSE	Col6a2
Q02788	Q02788	Col6a2	1	3	LDDERVNSLSSFK	LDDERVNSLSSFK	LDDERVNSLSSFK3	4172070	2003960	8053980	3317340						sp|Q02788|CO6A2_MOUSE,tr|D3Z7D5|D3Z7D5_MOUSE	Col6a2
Q02788	Q02788	Col6a2	1	2	LFAVAPNR	LFAVAPNR	LFAVAPNR2	32082600	12959800	44822000	27656200						sp|Q02788|CO6A2_MOUSE,tr|D3Z7D5|D3Z7D5_MOUSE	Col6a2
Q02788	Q02788	Col6a2	1	3	NNYATMRPDSTEIDQDTINR	N(UniMod:7)NYATMRPDSTEIDQDTINR	N(UniMod:7)NYATMRPDSTEIDQDTINR3	1498590	912690	2049360	1113570						sp|Q02788|CO6A2_MOUSE,tr|D3Z7D5|D3Z7D5_MOUSE	Col6a2
Q02788	Q02788	Col6a2	1	2	NFVINVVNR	NFVINVVNR	NFVINVVNR2	37941100	16883200	47563800	30734200						sp|Q02788|CO6A2_MOUSE,tr|D3Z7D5|D3Z7D5_MOUSE	Col6a2
Q02788	Q02788	Col6a2	1	2	NLEWIAGGTWTPSALK	NLEWIAGGTWTPSALK	NLEWIAGGTWTPSALK2	3452220	1071390	3298130	2253420						sp|Q02788|CO6A2_MOUSE,tr|D3Z7D5|D3Z7D5_MOUSE	Col6a2
Q02788	Q02788	Col6a2	1	2	NLNEQGLR	NLNEQGLR	NLNEQGLR2	26581800	12306800	34678300	23419200						sp|Q02788|CO6A2_MOUSE,tr|D3Z7D5|D3Z7D5_MOUSE	Col6a2
Q02788	Q02788	Col6a2	1	2	NNYATMRPDSTEIDQDTINR	NNYATMRPDSTEIDQDTINR	NNYATMRPDSTEIDQDTINR2	2716320	1221980	3784570	1708490						sp|Q02788|CO6A2_MOUSE,tr|D3Z7D5|D3Z7D5_MOUSE	Col6a2
Q02788	Q02788	Col6a2	1	3	NNYATMRPDSTEIDQDTINR	NNYATMRPDSTEIDQDTINR	NNYATMRPDSTEIDQDTINR3	18386800	7021220	18788000	12446800						sp|Q02788|CO6A2_MOUSE,tr|D3Z7D5|D3Z7D5_MOUSE	Col6a2
Q02788	Q02788	Col6a2	1	2	QNVVPTVVAVGGDVDMDVLTK	QNVVPTVVAVGGDVDMDVLTK	QNVVPTVVAVGGDVDMDVLTK2	3636280	2035020	4542980	2899750						sp|Q02788|CO6A2_MOUSE	Col6a2
Q02788	Q02788	Col6a2	1	3	QNVVPTVVAVGGDVDMDVLTK	QNVVPTVVAVGGDVDMDVLTK	QNVVPTVVAVGGDVDMDVLTK3	3115670	1636870	6216420	2244590						sp|Q02788|CO6A2_MOUSE	Col6a2
Q02788	Q02788	Col6a2	1	2	RDDDPLNAR	RDDDPLNAR	RDDDPLNAR2	11844600	7743000	18558300	12555700						sp|Q02788|CO6A2_MOUSE	Col6a2
Q02788	Q02788	Col6a2	1	2	VFAVVITDGR	VFAVVITDGR	VFAVVITDGR2	24373900	11055100	27378300	18562500						sp|Q02788|CO6A2_MOUSE,tr|D3Z7D5|D3Z7D5_MOUSE	Col6a2
Q02788	Q02788	Col6a2	1	4	VGVVQYSHEGTFEAIRLDDER	VGVVQ(UniMod:7)YSHEGTFEAIRLDDER	VGVVQ(UniMod:7)YSHEGTFEAIRLDDER4		155097								sp|Q02788|CO6A2_MOUSE,tr|D3Z7D5|D3Z7D5_MOUSE	Col6a2
Q02788	Q02788	Col6a2	1	2	VGVVQYSHEGTFEAIR	VGVVQYSHEGTFEAIR	VGVVQYSHEGTFEAIR2	1805070	900162	1820650	1580670						sp|Q02788|CO6A2_MOUSE,tr|D3Z7D5|D3Z7D5_MOUSE	Col6a2
Q02788	Q02788	Col6a2	1	3	VGVVQYSHEGTFEAIR	VGVVQYSHEGTFEAIR	VGVVQYSHEGTFEAIR3	15026600	5741090	14916100	12056700						sp|Q02788|CO6A2_MOUSE,tr|D3Z7D5|D3Z7D5_MOUSE	Col6a2
Q02788	Q02788	Col6a2	1	4	VGVVQYSHEGTFEAIRLDDER	VGVVQYSHEGTFEAIRLDDER	VGVVQYSHEGTFEAIRLDDER4	3086080		3978350	1778310						sp|Q02788|CO6A2_MOUSE,tr|D3Z7D5|D3Z7D5_MOUSE	Col6a2
