# Supplementary material for: Collagen type VI regulates TGF-β bioavailability in skeletal muscle in mice
Source: J Clin Invest. 2025 May 1;135(9):e173354. doi: 10.1172/JCI173354 (PMC12043086; doi:10.1172/JCI173354)
Supplement: Supporting data values [file jci-135-173354-s272.xlsx]

## Sheet: Figure 1C
Mouse weight (g)	Sex	Genotype	Age in weeks
			1	3	4	5	6	7	8	9	10	15	20	25	35	50	60
	M	WT	4	8	16.8	20.9	22.6	23.4	24	24.6	25.1	26.2	28.7	31.2	32.6	50.8	35.1
	M	WT	4.2	8	14.2	17.2	18	18.3	19.7	20.2	20.6	23	25.7	26.4	29	39	33.1
	M	WT	4.3	8.5	15.2	19.7	21	24.6	25.7	27.8	28.6	32.3	34.3	36.2	38.1	40.8	38.5
	M	WT	5.3	9.7	17.6	20.8	22.8	24.7	26.2	26.7	27.6	30.6	35	36	39.1	38.3	52.1
	M	WT	5.5	10.7	18.5	20.4	22.5	23.8	24.7	25	26.3	32.2	33.7	38.6	46.5	38.5	39.8
	M	WT	5	9.3	16.2	18.6	21.4	22.7	24.3	24.6	25.4	30.7	34.5	38.8	45.1	33.3	39.4
	M	WT	4.5	8.7	16.8	19.6	21.1	23	23.7	24.2	25.3	30.8	32.9	36.1	39	31.3
	M	WT						22.3	26.3	29.1	26.5	22	34.5	38	33.4	36.7
	M	WT							23.6		21.5			32.7	33.4	33.2
	M	WT							22.8		21.7			28.4	33.8
	M	WT							24.2		23.3			36.4
	M	WT							23		30			30
	M	WT							23.8					34.4
	M	WT												29.9
	M	WT												28.9
	M	Col6a2+/-	4.7	9.7	13.7	19.1	21.3	23.4	23.9	25.2	26.4	32.9	36.6	39.8	41.9	44	46
	M	Col6a2+/-	4.4	8.6	13.4	17.1	17.1	18.5	19.1	19.8	20.3	23.1	25.5	27.2	27.7	38.6	40.9
	M	Col6a2+/-	5	9.7	15.4	19.7	20.3	22.2	22.7	23.3	23.9	26.5	29.1	30.3	31.1	39.4	41.5
	M	Col6a2+/-	4.9	9.5	13.9	17.2	17.9	19.8	21	22.3	22.8	24.7	26.4	27.3	29	28.2	30
	M	Col6a2+/-	4.7	9.6	15.2	19.2	20	20.8	21.3	21.7	22.3	24.3	28	33.6	32.3	33.3	33.4
	M	Col6a2+/-	4.5	9.1	15.4	19.5	21.2	21.5	21.9	23.1	23.2	25.2	27.4	27.1	32.8	31.6	32.3
	M	Col6a2+/-	5.2	9.2					21.5	24.8	25		31.9	29	30.3
	M	Col6a2+/-	4.7	8.8						25.7	23.5		29.9	27.5	35.7
	M	Col6a2+/-	5	9.4						23.5	20.7		31.4	26	37.2
	M	Col6a2+/-								25.8	21.2		34.1	31.3
	M	Col6a2+/-									23.1			30.4
	M	Col6a2+/-									23.9			29.8
	M	Col6a2+/-												30
	M	Col6a2-/-	4.1	7.4	14.4	18.2	19.4	20	20.1	21.1	21.8	25	27.9	26.5	27.9	29.2	30.1
	M	Col6a2-/-	4.7	6.6	14.3	17.4	18.1	18.7	19	19.5	19.6	21.4	22.5	29.4	28.2	25.6	26.4
	M	Col6a2-/-	4.4	8.7	14.9	18.6	19.3	19.5	19.8	20.7	21.4	22.7	24.8	23.7	24	29.6	31.4
	M	Col6a2-/-	5	7.4	11.4	15.4	16.7	17.5	18.5	19.6	20.3	21.3	22.3	24	25.3	31.2	30.7
	M	Col6a2-/-	4.9	7.9						22.7	19.3	21		23.9	34.5		29.2
	M	Col6a2-/-	4.3	7.1							23.6			24.8			25.4
	M	Col6a2-/-	4.1	7.9							20.4			36.1
	M	Col6a2-/-	4.1	9.1							25.2			23
	M	Col6a2-/-	3.8	7.1							19			26.9
	M	Col6a2-/-	3.4	7.5							19.9			22.6
	M	Col6a2-/-									19.2			24.3
	M	Col6a2-/-									16.7
	F	WT	4.8	8.7	13.6	15.6	17.1	17.7	17.8	18.7	18.5	20.3	21.6	22.9	23.6	26.2	27.1
	F	WT	4.3	8.6	13.3	15.5	15.9	15.9	16.9	17.7	18.2	20	21.7	22.4	23	25.1	37.5
	F	WT	4	8	14.1	17	17	18.5	18.9	20.2	20.9	22.5	23.3	25.7	28.8	34.9	28.2
	F	WT	4.6	8.9	14.2	16.5	17.7	18.7	19.1	19.6	19.8	21.7	22.9	24.3	27.1	32.2	32.4
	F	WT	4.4	8	15.1	17.2	18.4	19.2	20.4	20.1	20.7	22.3	23.1	25.3	30	27.3	37.5
	F	WT	4.9	7.9	16.5	18.2	18.8	19.6	21.3	21	21.4	24.9	26.8	29.4	31	31.2
	F	WT								19.2	20			25
	F	WT									18.2			22.4
	F	WT									18.7			20.6
	F	WT									18.6			20.9
	F	WT												21.3
	F	Col6a2+/-	4.2	8.1	13.8	16.2	17.5	17.9	17.9	18.5	19	21.6	22.9	22.2	25.8	25	26.9
	F	Col6a2+/-	3.9	8.4	14.2	16.9	17.7	17.3	17.7	19.3	18.3	19.8	22.1	24.4	26.8	24.4	26.3
	F	Col6a2+/-	4.4	8.3	14.2	16.1	17.7	17.7	17.7	18.3	18.2	20.8	22.5	24.5	26	31.1	33.2
	F	Col6a2+/-	5.2	8.6	13	15.6	16	16.5	17.4	18.1	18.3	19.8	20.8	21.8	24.2	30.6	31.4
	F	Col6a2+/-	4.4	7.7	13.4	15.5	16	17.1	18.2	17.8	18.3	18.9	20.2	21.5	22	27.2	30.2
	F	Col6a2+/-	4.6	9.1	14.3	17.1	17.8	18.4	18.4	18.6	19.1	20.4	22	22.1	23.9	25.7	25
	F	Col6a2+/-	4.5	9.6	13.3	15.9	17.4	18.2	17.7	18.6	19.6	22.5	22.4	26.4	23	25.7	46
	F	Col6a2+/-						17.5	19.2	19.2	18.6			23	26.3
	F	Col6a2+/-						19	22.3	20.9	18.4			21.6	22.2
	F	Col6a2+/-							20		17.3			22.6
	F	Col6a2+/-							19					21.9
	F	Col6a2+/-							20.2					21.2
	F	Col6a2-/-	4.7	8.3	10.2	13.3	14	14.7	15.5	15.6	16.3	17	17.7	21.8	21.5	22.4	25
	F	Col6a2-/-	3.7	7.2	11.2	13.8	14.6	14.9	15.3	15.8	16.1	18.4	18	19.5	18.9	20	21.2
	F	Col6a2-/-	4.1	8.2	11.7	14.2	14.6	14.7	15.3	15.7	16.4	17.4	19	20.2	20.9	21.4	20.3
	F	Col6a2-/-	4.2	9.4	13	14.7	16	16.8	16.5	17.4	17.1	19.9	20.6	19.3	19.8	21.2	21.1
	F	Col6a2-/-	3.3	6				16	17.4	17.7	17.7			19.6	21	21.8	21.7
	F	Col6a2-/-	4	8.6					17	18	17			18.3		22.8	20.2
	F	Col6a2-/-	3.8	8.1							16.2			22.5		20.3	19.1
	F	Col6a2-/-									17.5			20			21.1
	F	Col6a2-/-									17.6			22.3			20.7
	F	Col6a2-/-												21.3
	F	Col6a2-/-												18.5

## Sheet: Figure 1D
Muscle Weights	Sex	Genotype	Age (weeks)	Muscle	Muscle Weight (mg)		Sex	Genotype	Age (weeks)	Muscle	Muscle Weight (mg)		Sex	Genotype	Age (weeks)	Muscle	Muscle Weight (mg)		Sex	Genotype	Age (weeks)	Muscle	Muscle Weight (mg)
	M	WT	10	TA	59.2		M	WT	10	Quad	134		M	WT	10	Gastroc	150		M	WT	10	Triceps	100.4
	M	WT	10	TA	59.4		M	WT	10	Quad	138		M	WT	10	Gastroc	160		M	WT	10	Triceps	63.4
	M	WT	10	TA	47.1		M	WT	10	Quad	187.1		M	WT	10	Gastroc	127		M	WT	10	Triceps	81.2
	M	WT	10	TA	52.2		M	WT	10	Quad	172.6		M	WT	10	Gastroc	144.8		M	WT	10	Triceps	87.4
	M	WT	10	TA	53.6		M	WT	10	Quad	213.12		M	WT	10	Gastroc	160		M	WT	10	Triceps	121.4
	M	WT	10	TA	51		M	WT	10	Quad	218.8		M	WT	10	Gastroc	162.9		M	WT	10	Triceps	129.2
	M	Col6a2+/-	10	TA	50.4		M	Col6a2+/-	10	Quad	166.2		M	Col6a2+/-	10	Gastroc	122.7		M	Col6a2+/-	10	Triceps	87.3
	M	Col6a2+/-	10	TA	43.3		M	Col6a2+/-	10	Quad	168.6		M	Col6a2+/-	10	Gastroc	127.3		M	Col6a2+/-	10	Triceps	84.4
	M	Col6a2+/-	10	TA	47.3		M	Col6a2+/-	10	Quad	178		M	Col6a2+/-	10	Gastroc	134.2		M	Col6a2+/-	10	Triceps	89.4
	M	Col6a2+/-	10	TA	56.2		M	Col6a2+/-	10	Quad	237.2		M	Col6a2+/-	10	Gastroc	156.4		M	Col6a2+/-	10	Triceps	127.3
	M	Col6a2+/-	10	TA	47.1		M	Col6a2+/-	10	Quad	208.4		M	Col6a2+/-	10	Gastroc	139.9		M	Col6a2+/-	10	Triceps	103.1
	M	Col6a2+/-	10	TA	48.5		M	Col6a2+/-	10	Quad	186.9		M	Col6a2+/-	10	Gastroc	138.3		M	Col6a2+/-	10	Triceps	114.7
	M	Col6a2-/-	10	TA	35.9		M	Col6a2-/-	10	Quad	126.8		M	Col6a2-/-	10	Gastroc	67.6		M	Col6a2-/-	10	Triceps	75.4
	M	Col6a2-/-	10	TA	35.3		M	Col6a2-/-	10	Quad	137.7		M	Col6a2-/-	10	Gastroc	87.9		M	Col6a2-/-	10	Triceps	90.7
	M	Col6a2-/-	10	TA	40.2		M	Col6a2-/-	10	Quad	129.9		M	Col6a2-/-	10	Gastroc	85.3		M	Col6a2-/-	10	Triceps	80.5
	M	Col6a2-/-	10	TA	39.1		M	Col6a2-/-	10	Quad	151.1		M	Col6a2-/-	10	Gastroc	88.8		M	Col6a2-/-	10	Triceps	88.9
	M	Col6a2-/-	10	TA	31.92		M	Col6a2-/-	10	Quad	108.47		M	Col6a2-/-	10	Gastroc	74.06		M	Col6a2-/-	10	Triceps	70.11
	F	WT	10	TA	39.1		F	WT	10	Quad	141.3		F	WT	10	Gastroc	107.2		F	WT	10	Triceps	80.7
	F	WT	10	TA	34.4		F	WT	10	Quad	132.6		F	WT	10	Gastroc	101.9		F	WT	10	Triceps	82.5
	F	WT	10	TA	34.9		F	WT	10	Quad	102.4		F	WT	10	Gastroc	107.8		F	WT	10	Triceps	84.9
	F	WT	10	TA	35.3		F	WT	10	Quad	129.4		F	WT	10	Gastroc	99.4		F	WT	10	Triceps	67.1
	F	WT	10	TA	37.7		F	WT	10	Quad	142.2		F	WT	10	Gastroc	100.1		F	WT	10	Triceps	71.3
	F	WT	10	TA	44.5		F	WT	10	Quad	129.3		F	WT	10	Gastroc	96.1		F	WT	10	Triceps	56.02
	F	Col6a2+/-	10	TA	34.6		F	Col6a2+/-	10	Quad	141.2		F	Col6a2+/-	10	Gastroc	95.3		F	Col6a2+/-	10	Triceps	74.7
	F	Col6a2+/-	10	TA	34.9		F	Col6a2+/-	10	Quad	142.5		F	Col6a2+/-	10	Gastroc	97.6		F	Col6a2+/-	10	Triceps	77.7
	F	Col6a2+/-	10	TA	33.4		F	Col6a2+/-	10	Quad	133.8		F	Col6a2+/-	10	Gastroc	99.4		F	Col6a2+/-	10	Triceps	67.9
	F	Col6a2+/-	10	TA	37.52		F	Col6a2+/-	10	Quad	157.24		F	Col6a2+/-	10	Gastroc	108.7		F	Col6a2+/-	10	Triceps	66.4
	F	Col6a2+/-	10	TA	35.45		F	Col6a2+/-	10	Quad	142.67		F	Col6a2+/-	10	Gastroc	101.17		F	Col6a2+/-	10	Triceps	71.2
	F	Col6a2+/-	10	TA	35.19		F	Col6a2+/-	10	Quad	149.91		F	Col6a2+/-	10	Gastroc	87.48		F	Col6a2+/-	10	Triceps	79.37
	F	Col6a2-/-	10	TA	29		F	Col6a2-/-	10	Quad	88.9		F	Col6a2-/-	10	Gastroc	56.1		F	Col6a2-/-	10	Triceps	50
	F	Col6a2-/-	10	TA	31.2		F	Col6a2-/-	10	Quad	104.5		F	Col6a2-/-	10	Gastroc	62.1		F	Col6a2-/-	10	Triceps	52.7
	F	Col6a2-/-	10	TA	32.3		F	Col6a2-/-	10	Quad	117.5		F	Col6a2-/-	10	Gastroc	72.9		F	Col6a2-/-	10	Triceps	61.3
	F	Col6a2-/-	10	TA	35.8		F	Col6a2-/-	10	Quad	103.61		F	Col6a2-/-	10	Gastroc	60.1		F	Col6a2-/-	10	Triceps	52.2
	F	Col6a2-/-	10	TA	32.8		F	Col6a2-/-	10	Quad	122.9		F	Col6a2-/-	10	Gastroc	76.8		F	Col6a2-/-	10	Triceps	60.4
	F	Col6a2-/-	10	TA	29.35		F	Col6a2-/-	10	Quad	112.7		F	Col6a2-/-	10	Gastroc	68.8		F	Col6a2-/-	10	Triceps	67.8
	M	WT	60	TA	59.6		M	WT	60	Quad	262.8		M	WT	60	Gastroc	187.3		M	WT	60	Triceps	152.3
	M	WT	60	TA	57.5		M	WT	60	Quad	255.1		M	WT	60	Gastroc	162.7		M	WT	60	Triceps	141.2
	M	WT	60	TA	54.1		M	WT	60	Quad	223.7		M	WT	60	Gastroc	168.4		M	WT	60	Triceps	135.2
	M	WT	60	TA	46.4		M	WT	60	Quad	183.9		M	WT	60	Gastroc	157.8		M	WT	60	Triceps	119.4
	M	WT	60	TA	59.2		M	WT	60	Quad	258.8		M	WT	60	Gastroc	186.2		M	WT	60	Triceps	135.1
	M	WT	60	TA	51.9		M	WT	60	Quad	148.5		M	WT	60	Gastroc	159.4		M	WT	60	Triceps	134.3
	M	Col6a2+/-	60	TA	56.1		M	Col6a2+/-	60	Quad	219.2		M	Col6a2+/-	60	Gastroc	168.5		M	Col6a2+/-	60	Triceps	128
	M	Col6a2+/-	60	TA	60.6		M	Col6a2+/-	60	Quad	221.9		M	Col6a2+/-	60	Gastroc	167.3		M	Col6a2+/-	60	Triceps	131.2
	M	Col6a2+/-	60	TA	56		M	Col6a2+/-	60	Quad	235.4		M	Col6a2+/-	60	Gastroc	156.1		M	Col6a2+/-	60	Triceps	112.1
	M	Col6a2+/-	60	TA	52.9		M	Col6a2+/-	60	Quad	221.1		M	Col6a2+/-	60	Gastroc	157		M	Col6a2+/-	60	Triceps	115.9
	M	Col6a2+/-	60	TA	51.4		M	Col6a2+/-	60	Quad	180.7		M	Col6a2+/-	60	Gastroc	142.71		M	Col6a2+/-	60	Triceps	130.9
	M	Col6a2+/-	60	TA	52.4		M	Col6a2+/-	60	Quad	189.8		M	Col6a2+/-	60	Gastroc	158.8		M	Col6a2+/-	60	Triceps	117.3
	M	Col6a2-/-	60	TA	54.8		M	Col6a2-/-	60	Quad	116.5		M	Col6a2-/-	60	Gastroc	119.4		M	Col6a2-/-	60	Triceps	89.6
	M	Col6a2-/-	60	TA	41.8		M	Col6a2-/-	60	Quad	139.9		M	Col6a2-/-	60	Gastroc	91.4		M	Col6a2-/-	60	Triceps	87.3
	M	Col6a2-/-	60	TA	40.2		M	Col6a2-/-	60	Quad	141.2		M	Col6a2-/-	60	Gastroc	99.4		M	Col6a2-/-	60	Triceps	88.6
	M	Col6a2-/-	60	TA	45.8		M	Col6a2-/-	60	Quad	158		M	Col6a2-/-	60	Gastroc	107.8		M	Col6a2-/-	60	Triceps	93
	F	WT	60	TA	43.3		F	WT	60	Quad	204.4		F	WT	60	Gastroc	140.4		F	WT	60	Triceps	111.2
	F	WT	60	TA	44.3		F	WT	60	Quad	193.4		F	WT	60	Gastroc	138.3		F	WT	60	Triceps	119.6
	F	WT	60	TA	43.1		F	WT	60	Quad	182.25		F	WT	60	Gastroc	140.9		F	WT	60	Triceps	105
	F	WT	60	TA	50.5		F	WT	60	Quad	211.8		F	WT	60	Gastroc	164.5		F	WT	60	Triceps	107.1
	F	Col6a2+/-	60	TA	40.6		F	Col6a2+/-	60	Quad	151.5		F	Col6a2+/-	60	Gastroc	119.6		F	Col6a2+/-	60	Triceps	97.5
	F	Col6a2+/-	60	TA	45		F	Col6a2+/-	60	Quad	197.5		F	Col6a2+/-	60	Gastroc	134.3		F	Col6a2+/-	60	Triceps	91.9
	F	Col6a2+/-	60	TA	38		F	Col6a2+/-	60	Quad	184.9		F	Col6a2+/-	60	Gastroc	121.4		F	Col6a2+/-	60	Triceps	98.2
	F	Col6a2+/-	60	TA	43.5		F	Col6a2+/-	60	Quad	149.8		F	Col6a2+/-	60	Gastroc	127.8		F	Col6a2+/-	60	Triceps	101.5
	F	Col6a2-/-	60	TA	32.3		F	Col6a2-/-	60	Quad	113.8		F	Col6a2-/-	60	Gastroc	61.1		F	Col6a2-/-	60	Triceps	54.9
	F	Col6a2-/-	60	TA	30.1		F	Col6a2-/-	60	Quad	91.1		F	Col6a2-/-	60	Gastroc	62.8		F	Col6a2-/-	60	Triceps	51.9
	F	Col6a2-/-	60	TA	31.2		F	Col6a2-/-	60	Quad	114.7		F	Col6a2-/-	60	Gastroc	64.8		F	Col6a2-/-	60	Triceps	59.2
	F	Col6a2-/-	60	TA	32.1		F	Col6a2-/-	60	Quad	108.1		F	Col6a2-/-	60	Gastroc	74.8		F	Col6a2-/-	60	Triceps	63.3

## Sheet: Figure 1E
Grip (g-F)	Sex	Genotype	Age in weeks
			5	10	25	60
	M	WT	99.03	110.65	124.08	129.28
	M	WT	87.43	112.78	121.77	130.93
	M	WT	81.32	129.52	128.12	154.62
	M	WT	88.17	131.25	134.73	154.67
	M	WT	90.42	111.1	138.87	116.67
	M	WT	90.68	114.48	134.88
	M	WT	93.25	117.38	137.02
	M	Col6a2+/-	86.88	120.8	139.67	145.18
	M	Col6a2+/-	84.5	108.583	109.83	126.8
	M	Col6a2+/-	82	116.3	119.18	133.6
	M	Col6a2+/-	79.4	107.133	121.13	122.18
	M	Col6a2+/-	99.85	102.75	137.77	123.42
	M	Col6a2+/-	102.25	114.117	120.15	125.27
	M	Col6a2-/-	49.0167	64.63	73.9167	64.62
	M	Col6a2-/-	56.4833	63.78	64.7333	56.75
	M	Col6a2-/-	57.4833	67.67	63.0333	71.18
	M	Col6a2-/-	53.2	61.22	73.0167	65.92
	M	Col6a2-/-	55.0333	69	72.3667	64.65
	M	Col6a2-/-	46.3667	63.13	69.8667	67.04
	F	WT	94.4833	95.8167	111.917	122.03
	F	WT	87.45	86.9167	104.417	135.98
	F	WT	84.5667	109.25	116.767	140.63
	F	WT	91.7	113.483	119.767	131.13
	F	WT	89.6833	115.7	124.25	132.62
	F	WT	91.4667	102.717	140.633
	F	Col6a2+/-	95.3667	99.7167	107.92	127.267
	F	Col6a2+/-	86.2667	91.1667	107.95	117.583
	F	Col6a2+/-	92.1667	91.8333	115.48	129.75
	F	Col6a2+/-	89.1167	91.7667	99.33	122.267
	F	Col6a2+/-	74.75	102.2	110.2	102.633
	F	Col6a2+/-	88.5333	96.6167	113.52	123
	F	Col6a2+/-	75.1	100.033	110.5	145.183
	F	Col6a2-/-	37.25	55.48	66.3	67.1667
	F	Col6a2-/-	36.5833	58.43	64.0833	55.55
	F	Col6a2-/-	50.7	62.83	65.1	50.4833
	F	Col6a2-/-	48.9333	65.33	59.2333	52.3833
	F	Col6a2-/-	49.3167	69.42	62.5333	65.9
	F	Col6a2-/-	50.5	52.43	64.9667	59.58

## Sheet: Figure 1F
Hanging wire test	Sex	Genotype	Age (weeks)	Time to first fall (s) or 600
	F	WT	10	600
	F	WT	10	600
	F	WT	10	600
	F	WT	10	600
	F	WT	10	600
	F	WT	10	600
	M	WT	10	600
	M	WT	10	68
	M	WT	10	600
	M	WT	10	600
	M	WT	10	600
	M	WT	10	10
	F	Col6a2+/-	10	600
	F	Col6a2+/-	10	600
	F	Col6a2+/-	10	600
	F	Col6a2+/-	10	600
	F	Col6a2+/-	10	600
	F	Col6a2+/-	10	561
	F	Col6a2+/-	10	530
	M	Col6a2+/-	10	600
	M	Col6a2+/-	10	600
	M	Col6a2+/-	10	600
	M	Col6a2+/-	10	600
	M	Col6a2+/-	10	600
	M	Col6a2+/-	10	600
	M	Col6a2+/-	10	600
	M	Col6a2+/-	10	450
	M	Col6a2+/-	10	600
	M	Col6a2+/-	10	585
	F	Col6a2-/-	10	79
	F	Col6a2-/-	10	223
	F	Col6a2-/-	10	143
	F	Col6a2-/-	10	53
	F	Col6a2-/-	10	600
	F	Col6a2-/-	10	22
	M	Col6a2-/-	10	3
	M	Col6a2-/-	10	600
	M	Col6a2-/-	10	214
	M	Col6a2-/-	10	231
	M	Col6a2-/-	10	439
	M	Col6a2-/-	10	600
	M	Col6a2-/-	10	270

## Sheet: Figure 2B
Internal/Central nuclei	Sex	Genotype	Age (weeks)	Fibers with central nuclei	Total Fibers	Percent
	F	WT	10	31	4773	0.649487
	F	WT	10	16	3449	0.463903
	F	WT	10	39	4542	0.858653
	F	WT	10	23	4665	0.493033
	F	WT	10	36	6385	0.563821
	M	WT	10	24	1987	1.20785
	M	WT	10	23	1710	1.34503
	M	WT	10	32	5363	0.596681
	M	WT	10	20	4275	0.467836
	M	WT	10	172	6609	2.60251
	F	Col6a2+/-	10	43	4637	0.927324
	F	Col6a2+/-	10	37	2973	1.24453
	F	Col6a2+/-	10	53	5011	1.05767
	F	Col6a2+/-	10	45	4208	1.06939
	M	Col6a2+/-	10	5	2052	0.243665
	M	Col6a2+/-	10	42	4237	0.991267
	M	Col6a2+/-	10	53	2200	2.40909
	M	Col6a2+/-	10	52	4535	1.14664
	M	Col6a2+/-	10	49	4352	1.12592
	M	Col6a2+/-	10	53	5188	1.02159
	F	Col6a2-/-	10	102	2262	4.50928
	F	Col6a2-/-	10	192	2789	6.88419
	F	Col6a2-/-	10	113	1985	5.6927
	F	Col6a2-/-	10	111	2254	4.92458
	F	Col6a2-/-	10	169	2350	7.19149
	M	Col6a2-/-	10	174	1593	10.9228
	M	Col6a2-/-	10	135	1935	6.97674
	M	Col6a2-/-	10	341	3652	9.33735
	M	Col6a2-/-	10	214	4192	5.10496
	M	Col6a2-/-	10	166	2317	7.16444

## Sheet: Figure 2C
MinFeret Diameter	Sex	Genotype	Age (weeks)	Min Feret Diameter (um)
	F	WT	10	49.1678	45.2441	38.1054	13	39.0017	36.7386	58.4098	27.2695	34.7376	34.4405	39	41.6	34.7005	36.167	37.8489	36.9138	43.7049	39.3871	12.6621	30.8612	43.9663	11.9394	32.7024	35.4263	36.1744	38.0336	23.7143	54.5527	18.8444	20.4811	40.8316	27.2592	35.1	37.4469	60.1234	26.0903	45.3834	27.487	49.4432	16.2712	27.0766	37.5022	31.372	11.5176	29.746	28.4157
	F	WT	10	62.0486	57.8141	60.0413	12.1264	52.324	54.358	16.9655	69.7289	48.814	56.5668	46.4294	60.099	14.1608	14.8109	44.0083	36.9413	39.7526	40.5603	52.0905	58.8331	53.1819	12.5871	38.1652	44.2526	43.1977	41.8427	43.1641	49.3327	58.3717	44.0746	50.2087	59.1186	33.3308	45.1425	46.28	52.2821	48.2327	38.8795	13.8263	14.1952	47.2661	34.3654	14.95	48.5898	30.9483	44.6987
	F	WT	10	19.7192	33.8	13	15.6193	23.5177	38.1896	15.99	17.55	38.6592	19.9916	14.9398	32.4777	20.0108	35.6501	56.2616	29.5518	11.7	39.5697	13.8792	14.95	20.3953	28.4888	12.6476	37.6172	13.2825	13.6246	15.5069	12.7862	16.6238	15.0086	47.5157	45.6833	51.9184	15.0318	11.9336	21.9698	32.7368	24.8577	29.6379	29.2549	13	34.4617	36.7696	11.05	13.7042	31.2887
	F	WT	10	13.91	38.22	13.7849	18.85	29.3149	35.6179	33.3873	24.4534	22.6963	31.412	40.3685	24.05	32.9009	29.1899	33.7869	27.5905	13	37.9356	32.9004	29.25	20.15	29.7634	35.9316	36.8744	37.1244	39.7304	26.9979	35.4843	32.6332	15.4967	18.1095	33.9939	21.0477	16.3222	29.9	28.183	25.2026	30.3949	27.3	28.322	30.6686	21.8112	26.0666	36.2715	38.9868	33.0022
	F	WT	10	9.7742	9.0686	33.3947	35.2813	55.7539	48.0826	17.218	18.8444	27.9928	50.3323	41.7395	26.5298	33.9614	11.2968	18.4448	35.9962	13.0133	42.5237	39.0264	35.1264	17.9788	50.3807	12.2966	12.5756	13.2794	45.0348	35.5927	19.4361	35.1	46.3294	39.4957	36.9042	35.4153	29.5087	39.5546	35.3704	11.6403	50.7354	24.7205	16.77	51.9312	16.6046	38.0802	11.8983	42.1351	30.7547
	M	WT	10	14.0198	45.3121	12.87	30.4036	40.977	25.6451	36.4229	33.848	30.8761	33.5736	15.0755	47.632	26.5631	56.9283	24.9395	48.7197	20.0575	46.5075	68.9026	71.6681	37.0458	43.4	9.652	26.1983	40.706	14.5521	40.5344	44.5831	37.6824	57.1266	28.6614	32.3042	39.9869	47.8738	52.614	43.1556	38.887	40.294	26.7097	21.251	14.2276	49.1395	38.8729	36.9465	38.57	48.8515
	M	WT	10	14.9341	24.5969	37.4521	32.8607	23.6694	18.4171	25.5606	30.0581	19.134	33.1358	30.0052	26.9132	33.8506	30.8614	34.9282	35.9049	39.7249	36.7922	20.8938	26.0913	23.7222	36.4045	17.28	24.589	40.1159	24.6146	33.2242	23.8623	17.3273	20.3225	18.1853	52.4627	20.2376	35.8558	9.4657	34.822	24.1153	22.6862	14.4145	25.5606	14.666	23.0992	29.44	25.2641	28.8	33.9615
	M	WT	10	8.45	42.5662	36.2212	41.0112	35.7861	40.2467	18.7726	39	39.9664	35.2719	37.31	47.925	44.168	35.9693	39.5776	16.4413	31.8534	31.0981	30.1785	37.7	38.7156	54.9419	15.6	50.05	45.3309	46.5412	44.6597	37.1255	46.2963	48.1088	46.5369	15.1674	46.7146	48.6154	42.4668	28.3796	57.8413	42.2451	43.184	50.4268	42.9141	44.6219	15.5039	31.2	34.7576	40.9097
	M	WT	10	10.2646	12.35	12.6194	16.1506	54.6765	13.8537	15.6943	26.9269	11.7663	36.5492	30.3349	12.4542	10.7395	10.7747	8.4313	14.95	9.1438	13.1659	7.8	48.4815	19.0446	41.3158	15.0567	10.2471	40.118	16.1852	18.3848	10.1802	26.1634	33.6149	11.05	14.0595	14.5939	16.6508	18.85	23.6777	42.5541	44.3629	13	12.7733	26.2875	33.6791	29.5989	37.0642	25.7811	50.3078
	M	WT	10	35.1279	27.472	33.781	22.8334	19.1735	26.6573	26.7342	40.0114	18.7948	30.293	21.1934	16.25	17.0776	21.5973	13.4911	40.4308	26	18.8361	33.9072	32.8134	17.3131	18.9291	35.7861	16.2362	20.2233	28.5574	24.8402	15.8754	26.65	31.9758	52.3709	36.6328	28.6951	32.2068	29.3725	36.3325	22.9704	41.6773	41.8028	44.048	45.6793	23.9438	30.3968	23.455	33.8947	40.579
	F	Col6a2+/-	10	20.6819	17.8276	14.9152	11.7	10.4	19.086	38.4805	14.3	27.0887	14.8456	8.6167	45.2487	25.1707	11.0136	46.5684	32.1477	19.8843	40.4194	15.0503	11.05	28.9222	31.07	29.495	11.9182	37.9462	14.95	59.257	12.7903	25.6226	39.6257	39.8294	14.6726	42.4716	21.6063	52	53.0487	42.7884	24.1859	14.109	14.728	22.75	13.114	50.6099	27.6154	20.8	39.591
	F	Col6a2+/-	10	55.1169	15.1283	54.6	15.4122	62.1608	34.5477	45.4629	46.2409	15.7648	11.1824	9.45	37.4977	17.55	32.8198	52.148	39.0237	9.4552	8.3881	31.7202	29.8513	16.9886	57.9426	35.8332	16.25	13.6383	21.1493	48.8482	35.8145	21.3948	25.5353	47.1676	34.8039	33.1425	31.7236	49.6003	28.956	19.9121	24.05	40.7338	52	39.9176	17.0059	19.1109	29.1608	27.6221	27.2636
	F	Col6a2+/-	10	22.7139	16.6764	28.6	43.016	13.439	20.15	11.193	13	14.1272	6.5964	50.2398	11.4556	33.3	50.4417	48.8633	60.8734	40.7962	39.645	15.6	28.5934	43.4735	50.856	28.6	15.2321	52.619	46.9683	36.6819	53.6194	45.3278	10.7477	36.2024	12.8111	41.5477	31.2433	27.95	27.2574	12.7906	45.9151	22.5776	43.7852	31.438	33.5042	32.0272	30.617	56.2806	22.2322
	F	Col6a2+/-	10	24.4732	18.3096	25.48	11.3218	30.1694	30.6174	23.233	28.5835	27.4022	25.8667	11.31	26.1156	16.0867	36.152	37.894	12.8843	26.1983	32.2068	19.6486	31.0576	38.1379	9.4552	35.5313	28.9762	18.85	22.3225	32.7184	13.5208	24.9852	26.8418	16.6716	29.4679	21.0132	22.4705	34.0972	17.9775	17.55	29.9199	20.8221	18.32	22.9627	16.5463	28.2052	19.0709	40.2874	9.75
	F	Col6a2+/-	10	34.5492	12.9879	23.0666	34.5287	25.5589	14.8228	15.456	48.7964	37.7253	44.7688	7.1365	39.6596	14.637	14.8398	35.149	12.0858	12.2988	17.9991	29.6082	27.618	10.7866	25.7241	20.329	13.9315	21.5091	17.552	24.4123	14.2509	13.8141	12.4649	24.3763	39.1246	11.0411	43.2296	31.878	32.4863	23.5565	16.422	19.7216	11.4161	20.96	11.2586	11.338	13.524	24.2857	42.5426
	M	Col6a2+/-	10	32.4673	8.3968	30.1	29.6661	35.6949	27.6369	26.65	43.03	24.3141	12.35	28.812	45.5	30.4275	21.2301	33.0007	30.2989	29.2343	52.8677	34.7422	20.5015	37.565	34.4804	36.7179	21.2058	59.67	29.7285	9.528	24.4679	25.8896	41.7739	36.558	39.6462	26.4591	29.9	26.944	36.7465	18.1647	35.5812	28.6627	31.0105	38.9505	47.6521	38.35	44.7176	19.5	23.634
	M	Col6a2+/-	10	29.9	40.3	50.8773	45.7603	12.2854	36.1725	68.0187	32.7563	42.0958	39	33.3792	39.3526	21.493	36.3147	49.7188	44.2029	36.0972	39.6189	30.0163	26	24.317	38.8419	44.7271	40.7613	52	34.1034	14.7078	17.5018	25.8537	51.6959	31.8285	18.0954	14.6179	18.7215	48.5568	40.9469	28.6942	13.5759	44.2878	17.3753	29.1705	34.121	35.0555	9.75	50.3575	25.6368
	M	Col6a2+/-	10	10.2175	15.1853	42.6508	41.3422	22.4836	39.9368	23.3204	50.9332	42.756	28.6	42.6376	38.35	11.9501	37.1794	46.3353	7.4887	10.5712	27.6941	11.05	47.7609	27.5378	15.6639	46.0087	36.7079	30.5472	14.3	9.1996	14.9766	23.6777	41.9591	29.3859	29.0614	43.7143	31.2141	29.4667	27.0165	33.7156	45.3475	36.7987	37.5058	32.1932	35.1	13.9773	35.2173	45.1448	37.3506
	M	Col6a2+/-	10	25.7666	14.95	11.3311	49.558	8.9896	60.4399	28.8853	22.3554	43.1325	42.3298	12.3736	17.0999	13.3346	46.8	52.6695	43.0863	56.55	20.3383	34.8545	60.6146	33.1148	34.6826	14.5235	44.4662	39.0064	33.8632	23.5458	48.3038	26.1046	41.8763	18.6984	44.1368	47.5905	66.3041	44.581	30.4762	40.8128	69.9771	30.2101	43.7875	47.6834	38.5931	49.2374	40.9037	37.591	54.1553
	M	Col6a2+/-	10	26.6766	12.9555	55.6503	26.8226	14.7163	37.7618	13.5577	24.5355	14.6656	38.1241	32.5107	26.9893	15.8293	29.0247	45.3084	34.4945	40.9196	13.2654	22.9752	45.2141	16.7332	37.0767	36.0435	19.466	20.9456	32.5	19.8355	32.0258	25.702	11.05	35.496	17.55	18.0227	26.5792	19.5676	52	11.4398	10.5374	11.3575	22.2811	48.5415	14.2802	41.2478	6.3475	39.1623	58.6715
	F	Col6a2-/-	10	12.3178	12.8996	58.3036	46.8057	51.9798	15.9353	21.1231	45.4056	32.9646	43.8481	16.2383	39.0173	49.049	13.4529	42.3362	11.5108	23.5183	11.516	62.0341	30.1973	50.196	59.3952	36.1606	23.7431	19.4548	28.4974	32.2695	20.3482	11.7	11.4905	33.8944	31.5613	25.3474	52.7599	16.6701	46.947	37.7039	28.6276	16.7695	14.9165	23.8961	28.4969	17.6672	56.3564	28.7085	15.105
	F	Col6a2-/-	10	10.6364	13.1438	15.9408	10.7201	13.2982	17.1042	60.1238	16.25	18.0833	29.941	32.6821	11.1772	15.2809	16.8459	26.3547	26.2507	12.9286	36.3087	27.4629	15.978	27.3804	29.8753	23.3718	8.8197	33.3837	31.4642	28.9414	34.3401	20.9037	22.4294	31.2291	21.9411	12.6898	41.6017	36.575	16.9527	15.9714	46.15	30.3488	30.2785	11.5658	41.3045	29.5291	20.4021	13.4007	14.2419
	F	Col6a2-/-	10	31.9243	25.35	30.2185	39.5918	30.5165	15.005	12.9151	13.65	29.5988	13.1766	14.95	22.1	17.1211	16.4211	20.6389	22.4715	29.9166	16.9	11.7274	29.9531	21.5918	14.3	33.5158	11.5107	30.8282	20.7709	38.008	14.3	15.3989	30.2877	15.4204	39.65	32.3401	39.1869	15.4605	41.5012	45.1602	17.1397	19.8637	23.4079	32.3125	14.2482	48.4934	39.9888	27.3248	21.1413
	F	Col6a2-/-	10	9.75	44.9427	60.2649	29.1897	61.9989	36.8423	20.6847	10.1116	45.9373	10.4	39.8101	20.2233	51.9859	40.5965	52.0261	28.3035	42.904	14.7995	38.6246	42.8803	52.4748	49.5001	23.1363	34.8505	42.7446	50.8343	22.1	60.7535	51.9932	50.9296	30.561	44.6624	54.3519	32.1543	49.682	26.5719	15.6	29.2805	27.6604	23.8892	43.516	42.2676	46.4991	24.0319	15.8272	51.3195
	F	Col6a2-/-	10	12.7623	13.9388	15.2884	11.3897	27.6154	14.9998	14.2428	10.2597	23.1272	11.9616	16.2812	21.0291	12.1969	15.5402	19.3215	52.8934	37.4989	44.5519	13.7154	40.3	41.1582	38.1689	39.1507	9.735	41.0303	15.8128	30.8154	11.9386	21.2892	61.758	50.8569	34.8796	18.6596	13.3769	33.2362	16.6611	39.65	27.3	46.8	16.6435	36.2591	41.4783	36.2725	15.0387	77.363	21.762
	M	Col6a2-/-	10	26.1724	47.1828	13.2511	19.7636	19.76	30.8783	13.6153	17.8853	23.66	13.7886	13.4729	42.285	37.7895	14.0321	29.9	12.7197	16.827	9.159	12.35	49.6294	46.4793	25.4951	7.6607	29.2976	16.3414	10.3902	11.0198	24.3576	25.8302	25.584	31.087	14.2623	39	46.3827	11.7	19.619	50.7	13.5012	15.5461	20.9296	11.3539	10.9852	64.5354	25.163	47.0376	41.3152
	M	Col6a2-/-	10	44.1928	44.2782	42.0047	58.1669	26.0119	47.5146	30.7613	13.7102	68.8804	37.4318	54.0362	50.5094	34.3013	33.9639	13.081	45.699	13.65	33.7587	59.5655	55.874	17.3339	46.0649	16.9	46.6384	35.6931	35.8339	57.8512	34.2379	35.75	42.0951	38.9388	11.05	56.4673	45.6878	36.92	13.6399	16.3874	15.4795	40.3	14.6776	13	12.7903	37.5455	40.6964	38.7079	14.0026
	M	Col6a2-/-	10	31.3653	23.4406	19.5808	34.6321	38.4734	21.7554	40.3	31.1237	24.9225	44.8427	32.1372	37.1225	50.6103	40.2514	9.302	32.6768	37.3598	27.4464	32.5287	17.4413	17.9233	37.5778	19.6785	18.348	15.2002	25.6974	29.7727	17.4298	47.4722	13.873	24.1363	20.774	25.2168	32.1051	24.6504	39.5453	25.2791	25.8213	25.8387	26.399	24.056	16.9512	25.0015	19.4761	12.744	14.3
	M	Col6a2-/-	10	18.2624	40.6864	43.8386	45.5853	61.7736	29.911	37.5049	33.4745	44.8329	38.2205	10.5624	42.1424	39.2369	26.2286	36.382	52.7941	51.1561	33.8932	21.5825	15.0215	22.3537	55.2739	25.3257	20.6278	17.5276	15.2084	54.3136	34.4306	35.1	57.1237	30.911	12.0934	43.55	12.35	54.2023	30.16	16.0801	39.5337	33.4817	44.1894	37.2257	51.6035	34.1847	25.1286	45.618	24.6841
	M	Col6a2-/-	10	38.0191	26.8694	43.163	30.5041	45.2469	19.0895	71.0722	45.7254	33.1502	20.2233	45.8171	23.711	28.8178	38.2894	49.4605	17.3815	18.754	23.4	16.004	15.7762	13.1472	13	59.8645	20.1877	50.686	9.1924	24.7	13.78	51.0022	17.0905	37.8077	19.2145	12.6194	47.1888	42.2076	12.875	12.9986	22.9644	15.5794	29.1878	33.0401	22.2518	20.02	17.2576	14.7901	28.9334
Coefficient of variability	Sex	Genotype	Age (weeks)	Average	STDEV	CV
	F	WT	10	28.0853	9.14964	325.78
	F	WT	10	29.0356	10.4764	360.812
	F	WT	10	28.6074	9.68431	338.524
	F	WT	10	29.4863	9.87497	334.9
	F	WT	10	30.4387	10.8403	356.136
	M	WT	10	36.9636	12.8996	348.982
	M	WT	10	27.7905	10.1416	364.932
	M	WT	10	32.4685	10.3384	318.413
	M	WT	10	29.0316	10.6866	368.101
	M	WT	10	30.5873	10.2003	333.482
	F	Col6a2+/-	10	27.6753	9.58385	346.296
	F	Col6a2+/-	10	25.6892	8.68038	337.9
	F	Col6a2+/-	10	29.5767	10.4307	352.666
	F	Col6a2+/-	10	27.2052	8.69706	319.684
	F	Col6a2+/-	10	27.0909	8.84712	326.571
	M	Col6a2+/-	10	30.8817	10.7915	349.446
	M	Col6a2+/-	10	33.7977	13.4907	399.16
	M	Col6a2+/-	10	31.6131	11.8052	373.428
	M	Col6a2+/-	10	32.9264	11.87	360.502
	M	Col6a2+/-	10	27.205	9.21612	338.766
	F	Col6a2-/-	10	29.5	12.1401	411.528
	F	Col6a2-/-	10	27.409	10.3938	379.21
	F	Col6a2-/-	10	27.007	9.94284	368.157
	F	Col6a2-/-	10	27.0166	10.7411	397.575
	F	Col6a2-/-	10	27.631	11.3721	411.572
	M	Col6a2-/-	10	27.4138	12.1707	443.963
	M	Col6a2-/-	10	33.7822	15.2346	450.964
	M	Col6a2-/-	10	28.6457	11.9714	417.914
	M	Col6a2-/-	10	30.8553	11.47	371.734
	M	Col6a2-/-	10	28.3836	11.5574	407.184
[truncated: 5,000 more columns]

## Sheet: Figure 3B-D
EDL muscle Physiology	Sex	Genotype	Age (weeks)	Twitch (mN)	Tetanic (mN)	Specific Tetanic (mN/mm2)
	F	WT	10	78.8	241.1	136.085
	F	WT	10	79.2	274.1	190.855
	F	WT	10	87.8	245.2	144.239
	F	WT	10	77.4	271.4	175.978
	M	WT	10	96.2	409.4	213.221
	M	WT	10	96	453.6	262.281
	M	WT	10	96.7	349.7	202.801
	M	WT	10	89.9	380	208.307
	M	WT	10	99.7	415.6	203.718
	F	Col6a2+/-	10	74.9	244.2	172.716
	F	Col6a2+/-	10	71.9	320.2	221.813
	F	Col6a2+/-	10	74.6	285.2	192.756
	F	Col6a2+/-	10	74.1	265.8	185.954
	M	Col6a2+/-	10	99.8	371.9	166.644
	M	Col6a2+/-	10	106.2	374.4	201.002
	M	Col6a2+/-	10	69.4	380.3	236.366
	M	Col6a2+/-	10	78.9	332.7	202.037
	M	Col6a2+/-	10	92	398.4	225.594
	M	Col6a2+/-	10	100.5	398.7	227.524
	F	Col6a2-/-	10	56.5	211.1	167.842
	F	Col6a2-/-	10	63.3	210	189.248
	F	Col6a2-/-	10	52.7	221.4	175.074
	F	Col6a2-/-	10	44.2	204.2	172.044
	M	Col6a2-/-	10	55.2	216.4	126.57
	M	Col6a2-/-	10	37.7	307.9	175.517
	M	Col6a2-/-	10	63.6	294.5	208.595
	M	Col6a2-/-	10	55.4	257.6	177.757
	M	Col6a2-/-	10	44.4	224.4	171.023
	M	Col6a2-/-	10	73.3	228.7	171.038

## Sheet: Figure 3F
ECC injury (normalized to baseline)	Sex	Genotype	Age (weeks)	ECC 1 (%)	ECC 2 (%)	ECC 3 (%)	ECC 4 (%)	ECC 5 (%)
	M	WT	10	100	105.419	105.023	104.163	101.721
	M	WT	10	100	99.2016	98.6405	97.0652	95.2093
	M	WT	10	100	102.155	102.28	100.5	98.3448
	M	WT	10	100	101.842	100.948	98.0498	95.26
	M	WT	10	100	99.0458	97.9692	96.8192	96.1341
	F	WT	10	100	104.385	104.64	103.193	103.065
	F	WT	10	100	100.257	99.7426	97.426	94.9807
	F	WT	10	100	98.1511	97.3071	94.4936	92.9662
	F	WT	10	100	100.451	100.702	98.6466	96.7419
	F	WT	10	100	100.429	100.129	98.4979	96.3519
	M	Col6a2+/-	10	100	101.858	100.487	97.9287	94.7609
	M	Col6a2+/-	10	100	103.127	103.601	101.548	99.2735
	M	Col6a2+/-	10	100	102.85	102.713	101.442	99.2445
	M	Col6a2+/-	10	100	99.2068	97.4156	95.4964	92.8352
	M	Col6a2+/-	10	100	99.6414	97.7715	95.8504	88.832
	F	Col6a2+/-	10	100	102.374	99.167	96.5431	93.6693
	F	Col6a2+/-	10	100	102.707	101.962	100.353	99.4508
	F	Col6a2+/-	10	100	99.0013	99.9132	99.0881	97.3947
	F	Col6a2+/-	10	100	103.104	103.267	101.96	100.523
	F	Col6a2+/-	10	100	100.861	100.861	99.1866	98.2297
	M	Col6a2-/-	10	100	96.0809	92.3725	88.9591	84.0708
	M	Col6a2-/-	10	100	91.0262	78.6041	59.8255	51.1425
	M	Col6a2-/-	10	100	79.7432	72.8602	56.0628	41.1912
	M	Col6a2-/-	10	100	98.8932	92.2525	82.6802	75.0523
	M	Col6a2-/-	10	100	96.6118	87.0724	77.0395	69.1776
	M	Col6a2-/-	10	100	97.2461	89.1566	82.031	78.9673
	M	Col6a2-/-	10	100	98.6885	93.1148	82.5902	69.8361
	M	Col6a2-/-	10	100	99.4604	94.396	87.5467	79.9917
	F	Col6a2-/-	10	100	100.683	96.0063	90.8565	88.4393
	F	Col6a2-/-	10	100	99.0947	94.4478	88.2921	84.49
	F	Col6a2-/-	10	100	99.3573	96.6581	91.988	87.1037
	F	Col6a2-/-	10	100	101.479	99.478	96.6072	94.8238
	F	Col6a2-/-	10	100	94.1722	87.8146	83.0022	78.4106

## Sheet: Figure 3H
Baseline	Sex	Genotype	Muscle	EBD+ Fibers/mm2		Baseline	Sex	Genotype	Muscle	EBD+ Fibers/mm2
	F	WT	Quad	0			F	WT	Gastroc	0
	F	WT	Quad	0			F	WT	Gastroc	0
	F	WT	Quad	0			F	WT	Gastroc	0
	F	WT	Quad	0			F	WT	Gastroc	0
	M	WT	Quad	0			M	WT	Gastroc	0
	M	WT	Quad	0			M	WT	Gastroc	0
	M	WT	Quad	0			M	WT	Gastroc	0
	M	WT	Quad	0.100993			M	WT	Gastroc	0
	F	Col6a2+/-	Quad	0			F	Col6a2+/-	Gastroc	0
	F	Col6a2+/-	Quad	0.218938			F	Col6a2+/-	Gastroc	0
	F	Col6a2+/-	Quad	0			F	Col6a2+/-	Gastroc	0
	F	Col6a2+/-	Quad	0.0983703			F	Col6a2+/-	Gastroc	0.101606
	M	Col6a2+/-	Quad	0			M	Col6a2+/-	Gastroc	0.139996
	M	Col6a2+/-	Quad	0			M	Col6a2+/-	Gastroc	0
	M	Col6a2+/-	Quad	0			M	Col6a2+/-	Gastroc	0
	M	Col6a2+/-	Quad	0			M	Col6a2+/-	Gastroc	0.248468
	F	Col6a2-/-	Quad	0			F	Col6a2-/-	Gastroc	0
	F	Col6a2-/-	Quad	0.227943			F	Col6a2-/-	Gastroc	0.315512
	F	Col6a2-/-	Quad	0.120507			F	Col6a2-/-	Gastroc	0
	F	Col6a2-/-	Quad	1.02159			F	Col6a2-/-	Gastroc	0.105099
	F	Col6a2-/-	Quad	0.321409			F	Col6a2-/-	Gastroc	0.168699
	M	Col6a2-/-	Quad	0			M	Col6a2-/-	Gastroc	0
	M	Col6a2-/-	Quad	0			M	Col6a2-/-	Gastroc	0.0997118
	M	Col6a2-/-	Quad	0			M	Col6a2-/-	Gastroc	0
	M	Col6a2-/-	Quad	0.655583			M	Col6a2-/-	Gastroc	0.365955
	M	Col6a2-/-	Quad	0.814849			M	Col6a2-/-	Gastroc	0.334156
After Downhill Run	Sex	Genotype	Muscle	EBD+ Fibers/mm2		After Downhill Run	Sex	Genotype	Muscle	EBD+ Fibers/mm2
	F	WT	Quad	0.0884967			F	WT	Gastroc	0
	F	WT	Quad	0.0488553			F	WT	Gastroc	0
	F	WT	Quad	0.168587			F	WT	Gastroc	0.0691499
	F	WT	Quad	0			F	WT	Gastroc	0
	F	WT	Quad	0			F	WT	Gastroc	0
	F	WT	Quad	0			F	WT	Gastroc	0
	M	WT	Quad	0.280771			M	WT	Gastroc	0
	M	WT	Quad	0.0306503			M	WT	Gastroc	0.118237
	M	WT	Quad	0			M	WT	Gastroc	0
	M	WT	Quad	0			M	WT	Gastroc	0
	M	WT	Quad	0			M	WT	Gastroc	0.102048
	M	WT	Quad	0			M	WT	Gastroc	0
	M	WT	Quad	0.0671307			M	WT	Gastroc	0
	F	Col6a2+/-	Quad	0			F	Col6a2+/-	Gastroc	0.078016
	F	Col6a2+/-	Quad	0.0604273			F	Col6a2+/-	Gastroc	0
	F	Col6a2+/-	Quad	0			F	Col6a2+/-	Gastroc	0
	F	Col6a2+/-	Quad	0.0851739			F	Col6a2+/-	Gastroc	0.0955281
	F	Col6a2+/-	Quad	0			F	Col6a2+/-	Gastroc	0
	M	Col6a2+/-	Quad	0			M	Col6a2+/-	Gastroc	0.508145
	M	Col6a2+/-	Quad	2.05831			M	Col6a2+/-	Gastroc	0.144294
	M	Col6a2+/-	Quad	0			M	Col6a2+/-	Gastroc	0.121188
	M	Col6a2+/-	Quad	0			M	Col6a2+/-	Gastroc	0
	F	Col6a2-/-	Quad	0.276303			F	Col6a2-/-	Gastroc	0.437822
	F	Col6a2-/-	Quad	0.48513			F	Col6a2-/-	Gastroc	2.49771
	F	Col6a2-/-	Quad	6.00906			F	Col6a2-/-	Gastroc	0.589
	F	Col6a2-/-	Quad	3.05098			F	Col6a2-/-	Gastroc	0.912464
	F	Col6a2-/-	Quad	3.24585			F	Col6a2-/-	Gastroc	1.04071
	F	Col6a2-/-	Quad	2.35074			F	Col6a2-/-	Gastroc	3.04732
	F	Col6a2-/-	Quad	0.123373			F	Col6a2-/-	Gastroc	0.166539
	M	Col6a2-/-	Quad	5.12511			M	Col6a2-/-	Gastroc	2.61925
	M	Col6a2-/-	Quad	4.08656			M	Col6a2-/-	Gastroc	5.99007
	M	Col6a2-/-	Quad	5.18621			M	Col6a2-/-	Gastroc	2.96605
	M	Col6a2-/-	Quad	0.302621			M	Col6a2-/-	Gastroc	0.27772
	M	Col6a2-/-	Quad	0.955311			M	Col6a2-/-	Gastroc	0.626561
	M	Col6a2-/-	Quad	2.21695			M	Col6a2-/-	Gastroc	0.28474

## Sheet: Figure 4B
Sirius Red (% Area)	Sex	Genotype	Muscle	Age in weeks
				5	10	25	60
	F	WT	Gastroc	4.242	0.44	3.753	5.422
	F	WT	Gastroc	7.202	3.317	3.889	3.895
	F	WT	Gastroc	4.153	4.918	3.22	4.033
	F	WT	Gastroc	3.602	3.615	4.523	4.758
	F	WT	Gastroc	4.993	4.192	5.164	6.539
	M	WT	Gastroc	1.966	5.643	7.123	6.944
	M	WT	Gastroc	3.823	3.184	4.632	4.436
	M	WT	Gastroc	3.537	7.822	4.027	5.726
	M	WT	Gastroc	4.155	3.629	3.286	7.872
	M	WT	Gastroc	3.776		8.5	7.432
	F	Col6a2+/-	Gastroc	3.566	4.524	6.493	6.582
	F	Col6a2+/-	Gastroc	4.847	2.747	4.302	5.553
	F	Col6a2+/-	Gastroc	1.858	3.064	6.573	6.723
	F	Col6a2+/-	Gastroc	3.044	11.268	9.481	2.891
	F	Col6a2+/-	Gastroc	4.278		7.865	3.517
	M	Col6a2+/-	Gastroc	3.805	4.683	5.392	2.218
	M	Col6a2+/-	Gastroc	1.83	5.308	10.26	3.835
	M	Col6a2+/-	Gastroc	3.881	2.915	5.617	2.589
	M	Col6a2+/-	Gastroc	3.119	6.491	7.887	2.534
	M	Col6a2+/-	Gastroc	2.944	2.578		5.073
	F	Col6a2-/-	Gastroc	3	13.076	12.507	6.397
	F	Col6a2-/-	Gastroc	4.12	10.766	10.086	6.15
	F	Col6a2-/-	Gastroc	7.564	12.574	13.095	11.085
	F	Col6a2-/-	Gastroc	3.892	8.413	13.281	6.446
	F	Col6a2-/-	Gastroc	3.558	12.615	13.027	3.398
	M	Col6a2-/-	Gastroc	2.863	7.873	5.404	5.419
	M	Col6a2-/-	Gastroc	6.987	12.216	10.171	11.373
	M	Col6a2-/-	Gastroc	5.889	15.467	12.012	8.589
	M	Col6a2-/-	Gastroc	4.974	12.691	8.861	12.376
	M	Col6a2-/-	Gastroc	2.969	15.326		7.737

[truncated: 23 more sheets: Figure 6A, Figure 6C, Figure 7D, Figure 8A, Figure 8C, Figure 8D, Figure 8E, Figure S1A, Figure S1B, Figure S1C, Figure S1D, Figure S1E, Figure S2C, Figures S3A, Figure S3B, Figure S4B, Figure S4C, Figure S5B, Figure S5C, Figure S6A …]
